# Supplementary material for: Stenting in Brain Hemodynamic Injury of Carotid Origin Caused by Type A Aortic Dissection: Local Experience and Systematic Literature Review
Source: J Pers Med. 2022 Dec 27;13(1):58. doi: 10.3390/jpm13010058 (PMC9861720; doi:10.3390/jpm13010058)
Supplement: Supplementary file 1 [file jpm-13-00058-s001.zip]

Archive with 1 entries (1 files):
- jpm-2121126-supplementary.pdf
